# Supplementary material for: Contrast-enhanced ultrasonography for differential diagnosis of adnexal masses
Source: Front Oncol. 2022 Oct 20;12:968759. doi: 10.3389/fonc.2022.968759 (PMC9632442; doi:10.3389/fonc.2022.968759)
Supplement: Supplementary file 1 [file Table_1.xlsx]

## Sheet: table2
	年龄		是否绝经		肿块最大径线		腹水		血流分级		血流RI		CA125		HE4
	良性	恶性	良性	恶性	良性	恶性	良性	恶性	良性	恶性	良性	恶性	良性	恶性	良性	恶性
1	36	39	0	0	25	84	0	1	2	2	0.73	0.45	10.4	74.7	35.7	29
2	41	64	0	1	26	37	0	0	1	2	0.5	0.48	42.3	491.5	35	185.4
3	45	30	0	0	64	18	0	0	1	2	0.34	0.61	17.7	31.7	21.2	36.4
4	30	78	0	1	124	105	1	1	2	2	0.7	0.42	230.5	43.1	37.1	35.8
5	41	42	0	0	102	67	0	0	1	1	0.56	0.38	21.5	56.8	24.3	24.9
6	42	62	0	1	94	62	0	0	2	3	0.51	0.61	58.3	29.7	47.4	290.1
7	42	34	0	0	72	116	0	1	2	1	0.7	0.48	9	76.9	51.3	370.1
8	40	25	0	0	26	164	0	1	2	4	0.4	0.3	15.5	36.8	41.7	62.8
9	47	39	0	0	44	18	0	0	3	3	0.73	0.51	30.9	293.2	54.2	45.8
10	41	68	0	1	89	17	0	0	1	2	0.56	0.35	27.8	75.9	389.6	34.9
11	60	30	是	0	105	86	1	0	3	3	0.67	0.48	25.1	94.2	43.8	27.2
12	35	26	0	0	76	113	0	1	1	2	0.44	0.25	84	23.4	27.5	45.9
13	26	42	0	0	81	250	0	1	1	1	0.55	0.38	125	370.1	34.8	89.8
14	21	75	0	1	88	37	0	0	1	4	0.51		264.2	31.2	26	72.9
15	30	31	0	0	76	300	0	1	1	2	0.43		12.7	290.1	31.4	48.6
16	19		0		72		0		1		0.69		48.5		39.7
17	57		是		82		0		1		0.58		20.6		22.7
18	56		是		180		1		2		0.55		213		89.7
19	61		是		158		0		1		0.6		22.8		102.4
20	69		是		101		0		1		0.59		11.2		70.9

## Sheet: table3 and 4
	(TTP-AT)mass / (TTP-AT)uterus		(PI-BI)mass/(PI-BI)uterus		AS		DS
	良性	恶性	良性	恶性	良性	恶性	良性	恶性
1	1.91026	0.649535	0.877137	1.05542	1.34	1.22	-0.28	-0.28
2	1.6074	0.757477	0.806084	0.849245	1.1	1.51	-0.25	-0.49
3	1.48095	1.21771	0.550809	0.872745	0.57	2.06	-0.22	-0.36
4	0.999606	0.724403	0.756491	1.03696	1.35	1.57	-0.24	-0.2
5	1.09042	1	0.564116	0.605197	1.12	1.11	-0.3	-0.22
6	3.12651	0.320093	1.08855	1.04833	0.93	1.16	-0.22	-0.28
7	1.48516	0.699535	0.540275	1.06542	0.88	1.22	-0.19	-0.49
8	1.41667	0.957477	1.03191	0.949245	1.66	1.48	-0.28	-0.36
9	1.35083	1.01771	1.01418	0.872745	0.46	2.01	-0.16	-0.19
10	1.61111	0.724403	1.0877	1.04696	1.04	1.57	-0.34	-0.21
11	1.4378	1.0103	1.17351	0.705197	0.54	1	-0.16	-0.19
12	1.23036	0.420093	0.664409	1.14833	1.02	1.16	-0.32
13	1	0.350093	0.561807	1.24833	0.61	1.29	-0.23
14	3.06464	0.689535	0.927536	1.15833	0.99	1.33	-0.19
15	1.58379	0.794403	0.338911	0.979245	0.23	0.89	-0.11
16	1.66197		1.08437		0.44		-0.1
17	1.55888		0.636924		1.1		-0.39
18	1.92487		0.575927		0.75		-0.07
19	0.612755		0.718742		1.22
20	1.46898		0.148839		0.8

## Sheet: table5
BI2-A	BI2-A2	BI2-B	AT-A	AT-A2	AT-B	TTP-A	TTP-A2	TTP-B	PI-A	PI-A2	PI-B	AS	AS2	AS-B	DS	DS2	DS-B
25.16	25.16	24.98	15.96	15.62	16.62	27.84	26.42	28.43	60.58	65.51	63.37	1.22	1.34	1.34	-0.33	-0.36	-0.35
21.74	23.71	25.01	15.15	16.81	17.61	26.8	25.49	23.81	54.92	53.92	52.12	1.48	1.59	1.59	-0.28	-0.33	-0.29
13.85	15.65	12.04	14.82	14.06	13.56	24.72	23.6	23.81	48.69	46.73	45.53	2.06	2.53	2.62	-0.49	-0.51	-0.47
15.37	14.89	13.98	11.03	10.81	10.81	20.44	21.15	19.05	45.67	43.67	42.71	1.57	1.89	1.41	-0.36	-0.32	-0.39
16.33	15.39	14.89	17.58	16.28	15.28	32.48	33.11	31.21	40.96	38.78	44.29	1.34	1.44	1.22	-0.28	-0.3	-0.31
19.6	17.9	18.19	19.92	20.5	20.5	48.58	49.95	47.09	45.04	42.56	44.16	1.1	1.02	0.87	-0.25	-0.25	-0.27
15.55	14.87	13.37	16.68	16.68	16.68	26.88	27.69	27.99	34.88	32.33	32.91	1	1.1	1.01	-0.2	-0.23	-0.22
12.22	13.87	11.27	11.88	11.21	11.21	24.32	23.25	25.19	36.04	34.05	37.22	1.1	0.9	1.32	-0.22	-0.2	-0.24
7.46	8.01	7.89	14.63	13.23	13.23	40.03	38.73	41.12	24.48	22.55	20.18	0.57	0.61	0.61	-0.24	-0.22	-0.26
			16.26	14.51	14.58				30.17	19.44	19.89
